# Supplementary material for: External Ventricular Drains and Infection Risk: Duration as the Dominant Predictor—A Systematic Review and Meta-Analysis
Source: Brain Sci. 2026 May 15;16(5):528. doi: 10.3390/brainsci16050528 (PMC13204203; doi:10.3390/brainsci16050528)
Supplement: Supplementary file 1 [file brainsci-16-00528-s001.zip]

Archive with 1 entries (1 files):
- brainsci-4282396-supplementary.pdf
